# Supplementary material for: Immunohistochemical and genomic profiles of diffuse large B-cell lymphomas: Implications for targeted EZH2 inhibitor therapy?
Source: Oncotarget. 2015 Feb 5;6(18):16712–24. doi: 10.18632/oncotarget.3154 (PMC4599301; doi:10.18632/oncotarget.3154)
Supplement: Supplementary file 2 [file oncotarget-06-16712-s002.xlsx]

## Sheet: Sheet1
Supplementary Table 4: Primer sequences used for Sanger sequencing
CD58-ex1F	CCCTACTTCTGGCCGACC
CD58-ex1R	CGTCTCTGATCGGCAACC
CD58-ex2F	GCTCCACATGGTCAAACATG
CD58-ex2R	AAACCCTGACAACAGGTAACATC
CD58-ex3F	TCGCTCCTTGATGCTCAAG
CD58-ex3R	GTGAACCTTGTGTTAGTCACCAC
CD58-ex4F	GTCTGAGAATGACTGCTTTGGG
CD58-ex4R	AGCATGCTCAGCAGTCCCAC
NOTCH2-ex34sF	GGCACAGCCTATCTGTGGTG
NOTCH2-ex34sR	CCAAAGGCTGCATTTCATG
ITPKB-ex2F1	AGCGCGGGACCCAGTAC
ITPKB-ex2R1	CGGAGTCGGTTCCTGAAGTC
ITPKB-ex2R	CCTGGTCTGAGTTTTCATGACTG
STAT6-ex12F	AGAAAAGAAACCCCTGTCCTCAC
STAT6-ex12R	GCAGGCCCATGAGAAAGTG
FOXO1-ex1sF	GCTTCGTTCCCCCAAATC
FOXO1-ex1sR	TCAGGTTGCTCATGAAGTCG
BCL2-ex2F2	CCGTTGCTTTTCCTCTGG
BCL2-ex2R	CAGACTCACATCACCAAGTGC
B2M-ex1F	TGGCTTGGAGACAGGTGAC
B2M-ex1R	CTTGGAGAAGGGAAGTCACG
B2M-ex2F	CAGAGTGGAAATGGAATTGGG
B2M-ex2R	GGATGGGACTCATTCAGGGTAG
CDKN2A-ex2F	TAGGGGTAATTAGACACCTGGG
CDKN2A-ex2R	TGAGCTGAGGCAAGACCG
NOTCH1-ex34F	CGGAGGAGGTTGTACTGCTG
NOTCH1-ex34R	CGAAGGCTTGGGAAAGGAAG
CIITA-ex10F	AGCCCATGAAGGCTGTAAGG
CIITA-ex10R	GAATGGTGAAATGATGGCATAATC
CIITA-ex11F	GGCCCTGCCTCTCACATAC
CIITA-ex11R	ACACAAGGATGTCTCTTCCCC
SOCS1-ex2F	CACTGAGGCTGAACGGATC
SOCS1-ex2R	GGTACCCACATGGTTCCAGG
SOCS1-ex2R2	CTCGCCCCTACACCCATC
CREBBP-ex18F	CCTATTTCTTACTGTTGGGAATGG
CREBBP-ex18R	CACCAGACAGCAGATTGCAC
CREBBP-ex26F	TTGCAGTGAGCTGTGACCG
CREBBP-ex26R	CCTGGAAAGAGGAGCTTTGG
CREBBP-ex27F	GCTTTGTGGGCATTCATTCTC
CREBBP-ex27R	GAAGGTAATTAACAAGTATGCGAATGC
CREBBP-ex28F	CACACATGCATGGGACTCTG
CREBBP-ex28R	CATGTGTGAACGGAGACACC
CREBBP-ex29F	ACCTACTTTGGCCTGAGCTTC
CREBBP-ex29R	CAACTGGTCCACTTGGTTTCC
CREBBP-ex30F	ATTTTGTTCCATCCCAAGGC
CREBBP-ex30R	CGCTGTCCTAGTTCTGGAGG
CREBBP-ex31midF	TGTCCACAGGGAAGCCTACC
CREBBP-ex31midR	TTGCTGCAGAATCCGCTG
GNA13-ex3F	GAAGGTTAGCTGTCTGAAATTGG
GNA13-ex3R	TTCCTAACATCGATATCCTGACTTC
PIM1-ex2/3F	ACTGAGTCCCCGTGCTTCC
PIM1-ex2/3R	ACCCCACCCACTCATCCTG
PIM1-ex4F	ACTGGGGAGAGCTGGTGAG
PIM1-ex4R	TTTACAAAAGGCTGGCGC
IRF4-ex2F	CAGCCTCAAAGACTCCGG
IRF4-ex2R	GCCTCCTTTCCTCCTCCTG
IRF4-ex2F2	GGCTGAAGGGCAGCTCTTC
IRF4-ex9F	GTGTTCTAGGATGTAACTTTGGGC
IRF4-ex9R	AGTCTCTTGAACCCAGGAGGC
MYC-ex2F	GCTCTGCAAGGGGAGAGG
MYC-ex2R	TTCAGAGGTGATGAGCTCCC
MYC-ex3F	TTAGATGTGGCTCTTTGGGG
MYC-ex3R	GCCAAGGTTGTGAGGTTGC
MFHAS1-ex1F1	GCATGTAGCTGCGGGCTC
MFHAS1-ex1R1	CATTTTGAGCCGCTGCAG
MFHAS1-ex1F2	TGCCCTCAAGATCCTCTGG
MFHAS1-ex1R2	ACAGGAAGAAGGGCTGGATC
TNFRSF14-ex1F	TCCTCTGCTGGAGTTCATCC
TNFRSF14-ex1R	CATGGGGAAGAGATCTGTGG
TNFRSF14-ex2F	AGAGGGAGATTCAGGCTGTG
TNFRSF14-ex2R	AAGAGTGTCTGCCCTCGG
TNFRSF14-ex3F	TGGAGTGATGGGTGGGC
TNFRSF14-ex3R	GAGAGGGTGCAGGGTGC
TNFRSF14-ex5F	GACAAGCAGTCCCTAGCCG
TNFRSF14-ex5R	CAGGGAAGCAACGTGGAG
TNFRSF14-ex6F	TGAGGCTGAGTGAACACTGG
TNFRSF14-ex6R	GGTGACAGAGCTCCAAGAGG
CD79B-F	CCTTCATTCAGCTGTTCTTGCA
CD79B-R	CCATCCCCAGAGAACTCCCT
CD79A-F	CATCCAGGAGGGTCTGAAAG
CD79A-R	GTTAGGAGGTGGGGCAGTTT
CD79A-Seq	GATGGCAGAACGAGAAGCTC
EP300-ex30F	CATGGTGGGATAATTGCTTGAG
EP300-ex30R	TGTTTGGGCTAGAAAAGCCC
MYD88-F	TTCTCGTAGAGGTGGGCACC
MYD88-R	GGCAGGGCAGAAGTACATGG
MYD88-ex2F	GCCCTCTAGAACAACCCAGC
MYD88-ex3/4R	ACTGCATCCACAGTCCTTGG
MYD88-ex5F	GTGCCAGGGGTACTTAGATG
MEF2B-ex8F	CCCACCAGAACTCAAAACTGTC
MEF2B-ex8R	CAAAGGCTTGGCAGGAGG
EZH2-ex16F	ACACCACCAAAAGGTTTTCT
EZH2-ex16R	GACTACAAGTATGCACCACC
EZH2-ex18F	CCCTGAAGAACTGTAACCAG
EZH2-ex18R	GGGTTAACTGACTTGTTCAC
C11-Ex4F	AGACCAGCCACAGAGACTTG
C11-Ex4R	CACAGCTTAAGAACCATGCC
C11-Ex5F	AGTGAATGAATGGCACCTGC
C11-Ex5R	TATGGGAGAATTGAGCCCTG
C11-Ex7F	TGTTGCTGGTTCTTCTGTCC
C11-Ex7R	AGTCCCTGGAAAGGAGTGTG
C11-Ex8F	GATAGTCGGTTCCCAGAAGG
C11-Ex8R	TGTCAGTGATGTTGCACTGG
TP53-ex4F	CCATGGGACTGACTTTCTGC
TP53-ex4R	GAAGAGGAATCCCAAAGTTCC
TP53-ex5F	ATCTGTTCACTTGTGCCCTG
TP53-ex5R	AACCAGCCCTGTCGTCTCTC
TP53-ex7F	CCAAGGCGCACTGGCCTCATC
TP53-ex7R	CAGAGGCTGGGGCACAGCAGG
ID3-ex1/2F	CGTTGCAGGTCACTGTAGCG
ID3-ex1/2R	GACTTGCCGTTTAAACCTCCC
TNFAIP3-ex4/5F	GGGAGTACAGGATACATTCAAGC
TNFAIP3-ex4/5R	GCAAAAAGGAAAACCCTGATG
TNFAIP3-ex7F	ACAGGCCTGCATTTCAGTG
TNFAIP3-ex7R	CCACTTCACTCACGTTTGTTTT
TNFAIP3-ex7Seq	ACTGCCATGAAGTGCAGGAG
TNFAIP3-ex9F	GCTCTCTCCCTAAGAAATGTGAG
TNFAIP3-ex9R	GGGTTCAGAGGATAGCACCA
PRDM1-ex2F	TACCAAGCACTCTGCATCTGC
PRDM1-ex2R	GCAATGCAAGAATTGAATAGAGC
PRDM1-ex5F	TTTCTCAAGAAGGAGGAGCAAC
PRDM1-ex5R	CCACCGAGGAGATTGCTGTAG
KMT2D-ex14F	GATGGGGTTCCTGACTCTGG
KMT2D-ex14R	GGCCGCTTTAAGAGGTGG
KMT2D-ex16_18F	CCGGTGAGGGGACTTCTG
KMT2D-ex16_18R	ATAAGGAGATGAAGCTAGGGGG
KMT2D-ex19F	TTCTCCTCAGCATTTAGACCC
KMT2D-ex19R	ATACCTTGCCTCAGAGCCAC
KMT2D-ex22/23F	GGTAGACCCAGCTGGTGTTG
KMT2D-ex22/23R	CACCCTTGACTCCTGGAGG
KMT2D-ex31startF	TGGGGTGTAGCAGTCCTCTAG
KMT2D-ex31startR	CAGGCACTCGGGAGAAAG
KMT2D-ex31midF	GGCACCTTCTCCTCCAAGTC
KMT2D-ex31midR	CTTATGCAATGGGGCAAATG
KMT2D-ex31endF	TCCCCTGACCCTTATTCTCG
KMT2D-ex31endR	CCAGAGACAGGAGCGATATAGG
KMT2D-ex34F1	ATTCTATCCTTCCTCACTGCCC
KMT2D-ex34R1	CAACTTCCCAGCTTCCAGG
KMT2D-ex34midF	CACCGACTGGCTCCTGAAG
KMT2D-ex34midR	AGCTCAAACTTTTCCAGCAGG
KMT2D-ex34endF	GCCAATTCACCATTGCTACC
KMT2D-ex34endR	AGCCAAAGTTCTTTGTGTCCC
KMT2D-ex37/38F	AACAATGACCCTTTAGCAGCC
KMT2D-ex37/38R	CCTCTTCCCTGCCTTCTGG
KMT2D-ex40F	GCCTGGGTCAGACAGAAGAG
KMT2D-ex40R	GTTTGCATCGCTGTCTTGC
KMT2D-ex48F1	GCTGGCACTAATGATACAGGG
KMT2D-ex48R1	GGCACAGTTGAGGTGCACC
KMT2D-ex48F2	GCTGCTGTTTCTGTCATGAGG
KMT2D-ex48R2	CCATATTATCCATTTCAAGGGC
