# Supplementary material for: Immunohistochemical and genomic profiles of diffuse large B-cell lymphomas: Implications for targeted EZH2 inhibitor therapy?
Source: Oncotarget. 2015 Feb 5;6(18):16712–24. doi: 10.18632/oncotarget.3154 (PMC4599301; doi:10.18632/oncotarget.3154)
Supplement: Supplementary file 3 [file oncotarget-06-16712-s003.xlsx]

## Sheet: Sheet1
Supplementary Table 5: Overview of the validated variants
Gene	Genome coordinates	Type	Mutant reads (%)	Total read number
B2M	chr15:g.45003745A>G	nonsynonymous SNV	15.48	155
B2M	chr15:g.45007673AA>-	frameshift deletion	44.76	105
B2M	chr15:g.45007798TC>-	frameshift deletion	85.94	64
B2M	chr15:g.45003746T>A	nonsynonymous SNV	75.18	137
B2M	chr15:g.45003770T>A	nonsynonymous SNV	18.46	65
B2M	chr15:g.45003779T>C	nonsynonymous SNV	33.83	133
B2M	chr15:g.45003747G>A	nonsynonymous SNV	50	128
BCL2	chr18:g.60985361T>A	nonsynonymous SNV	18.49	119
BCL2	chr18:g.60985737G>A	nonsynonymous SNV	38.46	13
BCL2	chr18:g.60985553G>A	nonsynonymous SNV	26.83	123
BCL2	chr18:g.60985877C>T	nonsynonymous SNV	8.66	231
CARD11	chr7:g.2979559C>T	nonsynonymous SNV	6.09	230
CARD11	chr7:g.2983883TTC>-	nonframeshift deletion	47	217
CARD11	chr7:g.2978320C>T	nonsynonymous SNV	4.23	331
CARD11	chr7:g.2984163C>T	nonsynonymous SNV	29.15	319
CARD11	chr7:g.2977652CTT>-	nonframeshift deletion	21.3	169
CD58	chr1:g.117064589TCTGT>-	frameshift deletion	30.36	56
CD79B	chr17:g.62006680A>-	frameshift deletion	46.27	201
CD79B	chr17:g.62006798T>A	nonsynonymous SNV	27.08	192
CD79B	chr17:g.62006798T>G	nonsynonymous SNV	37.5	152
CD79B	chr17:g.62006664->G	frameshift insertion	17.08	486
CD79B	chr17:g.62006799A>T	nonsynonymous SNV	45.19	208
CD79B	chr17:g.62006799A>C	nonsynonymous SNV	16.54	133
CIITA	chr16:g.11001607G>A	nonsynonymous SNV	29.13	206
CIITA	chr16:g.11016266T>A	nonsynonymous SNV	7.78	180
CIITA	chr16:g.11001588T>-	frameshift deletion	39.24	79
CIITA	chr16:g.11000890C>T	nonsynonymous SNV	17.21	122
CREBBP	chr16:g.3781324AGG>-	nonframeshift deletion	34.21	76
CREBBP	chr16:g.3781324AGG>-	nonframeshift deletion	28.24	85
CREBBP	chr16:g.3788602T>-	frameshift deletion	15.27	131
CREBBP	chr16:g.3808018T>C	nonsynonymous SNV	26.92	130
CREBBP	chr16:g.3807893TA>-	frameshift deletion	22.88	118
CREBBP	chr16:g.3789627C>T	nonsynonymous SNV	23.37	184
CREBBP	chr16:g.3781330AGAACTCCC>-	nonframeshift deletion	41.67	60
CREBBP	chr16:g.3786715A>G	nonsynonymous SNV	45.45	198
CREBBP	chr16:g.3788558A>T	splicing	32.81	128
CREBBP	chr16:g.3786707A>G	nonsynonymous SNV	13.21	386
CREBBP	chr16:g.3786137T>A	nonsynonymous SNV	23.63	732
CREBBP	chr16:g.3786649A>G	splicing	36.96	46
CREBBP	chr16:g.3808046A>G	nonsynonymous SNV	7.46	67
CREBBP	chr16:g.3788671C>G	nonsynonymous SNV	32.87	143
EP300	chr22:g.41545823AG>-	frameshift deletion	21.61	236
EP300	chr22:g.41566496CCA>-	nonframeshift deletion	30.7	114
EZH2	chr7:g.148508728A>T	nonsynonymous SNV	36.6	633
EZH2	chr7:g.148508728A>T	nonsynonymous SNV	34.88	324
EZH2	chr7:g.148508727T>A	nonsynonymous SNV	22.91	454
EZH2	chr7:g.148508727T>A	nonsynonymous SNV	9.69	392
EZH2	chr7:g.148508727T>A	nonsynonymous SNV	21.48	391
EZH2	chr7:g.148508727T>C	nonsynonymous SNV	28.35	857
EZH2	chr7:g.148508728A>T	nonsynonymous SNV	39.3	231
EZH2	chr7:g.148508727T>A	nonsynonymous SNV	38.9	419
EZH2	chr7:g.148508728A>G	nonsynonymous SNV	31.81	481
EZH2	chr7:g.148508728A>T	nonsynonymous SNV	22.06	485
EZH2	chr7:g.148508728A>T	nonsynonymous SNV	6.02	748
EZH2	chr7:g.148508727T>A	nonsynonymous SNV	8.35	850
EZH2	chr7:g.148508727T>A	nonsynonymous SNV	23.78	534
EZH2	chr7:g.148508727T>A	nonsynonymous SNV	11.77	688
EZH2	chr7:g.148508727T>A	nonsynonymous SNV	13.95	301
FOXO1	chr13:g.41239742C>A	nonsynonymous SNV	28.74	341
FOXO1	chr13:g.41240280T>C	nonsynonymous SNV	58.33	12
FOXO1	chr13:g.41240349T>C	nonsynonymous SNV	11.48	61
GNA13	chr17:g.63014399A>G	nonsynonymous SNV	3.6	111
GNA13	chr17:g.63010718C>T	nonsynonymous SNV	32.99	197
GNA13	chr17:g.63052633G>A	stopgain SNV	37.5	8
GNA13	chr17:g.63014399A>T	nonsynonymous SNV	43.59	117
GNA13	chr17:g.63014402A>G	nonsynonymous SNV	42.74	117
GNA13	chr17:g.63014406A>T	nonsynonymous SNV	43.59	117
GNA13	chr17:g.63052554A>G	nonsynonymous SNV	70.67	150
GNA13	chr17:g.63052511C>G	nonsynonymous SNV	70.47	149
GNA13	chr17:g.63052516T>C	nonsynonymous SNV	7.79	244
GNA13	chr17:g.63010751T>A	nonsynonymous SNV	18.56	194
GNA13	chr17:g.63014369A>G	splicing	17.46	63
ID3	chr1:g.23885895C>T	nonsynonymous SNV	92.59	27
IRF4	chr6:g.393304G>A	nonsynonymous SNV	7.14	196
ITPKB	chr1:g.226924619G>-	frameshift deletion	37.5	104
ITPKB	chr1:g.226924432GGG>-	nonframeshift deletion	30.95	252
KMT2D	chr12:g.49431580C>A	nonsynonymous SNV	66.51	218
KMT2D	chr12:g.49441775G>T	stopgain SNV	58.62	203
KMT2D	chr12:g.49433655G>T	stopgain SNV	48.6	428
KMT2D	chr12:g.49439872G>A	stopgain SNV	30.66	473
KMT2D	chr12:g.49442554T>G	splicing	26.18	401
KMT2D	chr12:g.49420399CAAG>-	frameshift deletion	20.14	144
KMT2D	chr12:g.49434405A>T	stopgain SNV	48.72	39
KMT2D	chr12:g.49438743G>A	stopgain SNV	52.94	68
KMT2D	chr12:g.49428052C>T	stopgain SNV	17.12	473
KMT2D	chr12:g.49432738G>A	stopgain SNV	29.46	112
KMT2D	chr12:g.49424676C>G	nonsynonymous SNV	23.97	267
KMT2D	chr12:g.49420607G>A	nonsynonymous SNV	35.57	343
KMT2D	chr12:g.49431301G>A	stopgain SNV	33.82	553
KMT2D	chr12:g.49437673->CCTC	frameshift insertion	27.66	47
MEF2B,MEF2BNB-MEF2B	chr19:g.19260159A>C	nonsynonymous SNV	22.07	222
MEF2B,MEF2BNB-MEF2B	chr19:g.19260064C>G	nonsynonymous SNV	33.33	411
MYC	chr8:g.128752905A>G	nonsynonymous SNV	42.03	69
MYC	chr8:g.128750686C>G	nonsynonymous SNV	39.22	51
MYD88	chr3:g.38182641T>C	stoploss SNV	46.68	392
MYD88	chr3:g.38182292G>A	nonsynonymous SNV	49.55	446
MYD88	chr3:g.38182641T>C	stoploss SNV	61.56	346
MYD88	chr3:g.38182032C>G	nonsynonymous SNV	36.43	398
MYD88	chr3:g.38182292G>A	nonsynonymous SNV	38.07	197
MYD88	chr3:g.38182032C>G	nonsynonymous SNV	27.39	482
NOTCH1	chr9:g.139390649AG>-	frameshift deletion	56.94	216
NOTCH2	chr1:g.120458123->GT	frameshift insertion	42.22	1054
PIM1	chr6:g.37139042G>C	nonsynonymous SNV	29.31	116
PIM1	chr6:g.37138803AG>AA	nonframeshift substitution	28.69	244
PIM1	chr6:g.37138804G>-	frameshift deletion	61.48	244
PRDM1	chr6:g.106536325G>A	splicing	27.44	164
PRDM1	chr6:g.106536206G>A	nonsynonymous SNV	6.35	299
PRDM1	chr6:g.106553138AAGAGCACCG>-	frameshift deletion	80.29	279
SOCS1	chr16:g.11348944TGAAAG>-	nonframeshift deletion	41.86	172
STAT6	chr12:g.57496668T>C	nonsynonymous SNV	18.7	540
STAT6	chr12:g.57496661T>C	nonsynonymous SNV	15.8	519
STAT6	chr12:g.57496661T>C	nonsynonymous SNV	18.92	444
TNFAIP3	chr6:g.138199596AATC>-	frameshift deletion	14.06	256
TNFAIP3	chr6:g.138197253->TG	frameshift insertion	19.11	361
TNFAIP3	chr6:g.138202418T>C	nonsynonymous SNV	45.83	72
TNFRSF14	chr1:g.2489235A>C	nonsynonymous SNV	17.21	215
TNFRSF14	chr1:g.2489256G>T	nonsynonymous SNV	17.83	286
TNFRSF14	chr1:g.2488106G>A	nonsynonymous SNV	52.82	142
TNFRSF14	chr1:g.2491290C>G	nonsynonymous SNV	38.39	112
TNFRSF14	chr1:g.2489872T>C	nonsynonymous SNV	45.73	164
TNFRSF14	chr1:g.2489781G>C	splicing	35.18	415
TNFRSF14	chr1:g.2489259C>T	nonsynonymous SNV	13.89	324
TP53	chr17:g.7578509A>G	nonsynonymous SNV	89.08	119
TP53	chr17:g.7577535C>T	nonsynonymous SNV	35.8	243
TP53	chr17:g.7578406C>T	nonsynonymous SNV	90.68	118
TP53	chr17:g.7578412AC>TC	nonframeshift substitution	32.3	226
TP53	chr17:g.7578395GG>AG	nonframeshift substitution	2.04	98
